# Supplementary material for: Improved CRISPR/Cas9 gene editing in primary human myoblasts using low confluency cultures on Matrigel
Source: Skelet Muscle. 2021 Sep 22;11:23. doi: 10.1186/s13395-021-00278-1 (PMC8456651; doi:10.1186/s13395-021-00278-1)
Supplement: Supplementary file 1 — Additional file 1: Table S1. GuideRNAs (gRNAs). Information on gRNAs, including commercial name, sequence and location. [file 13395_2021_278_MOESM1_ESM.xlsx]

## Sheet: Sheet1
All guides were ordered from Integrated DNA Technologies (IDT)
Alt-R® CRISPR-Cas9 crRNA XT, 2 nmol
Gene	IDT ID	Sequence	PAM	Location (including PAM)	Exon targeted
MYF5	Hs.Cas9.MYF5.1.AJ	AGTCCACCACCATGGATCGG	CGG	chr12:80717296-80717318	1/3
MYOD1	Hs.Cas9.MYOD1.1.AA	CGTCGAGCAATCCAAACCAG	CGG	chr11:17720189-17720211	1/3
GREM1	Hs.Cas9.GREM1.1.AG	GCTTAAGCAGACCATCCACG	AGG	chr15:32730984-32731006	2/2
