# Supplementary material for: Improved CRISPR/Cas9 gene editing in primary human myoblasts using low confluency cultures on Matrigel
Source: Skelet Muscle. 2021 Sep 22;11:23. doi: 10.1186/s13395-021-00278-1 (PMC8456651; doi:10.1186/s13395-021-00278-1)
Supplement: Supplementary file 2 — Additional file 2: Table S2. PCR conditions for Sanger sequencing. Includes primer sequences and thermocycling conditions. [file 13395_2021_278_MOESM2_ESM.xlsx]

## Sheet: PCR Primers (Sanger)
PCR Primers (Sanger Sequencing)
	Primer	Sequence 5'-3'
MYF5	Forward	CTGCCCTTGTTAATTACCG
	Reverse	CATCAGAGCAGTTGGAGG
MYOD1	Forward	CGCCGCTTTCCTTAACCA
	Reverse	TTCCTCACTTCCTGGGGT
GREM1	Forward	GCTGGGTCATGGAGATAATAGTA
	Reverse	GTAGTGAATTTCTTGGGCTTG
Thermocycling conditions
MYF5 and GREM1:
Lid heated to 105C
1. 95°C for 5 min
2. 94°C for 30s
3. 65°C for 30s
-0.5C/cycle
4. 72°C for 25s
5. Go to 2, 19x
6. 94°C for 30s
7. 57°C for 30s
8. 72°C for 25s
9. Go to 6, 25x
10. 72°C for 5 min
11. Hold at 4°C
MYOD1:
Lid heated to 105C
1. 95°C for 5 min
2. 95°C for 30s
3. 60°C for 30s
4. 72°C for 1 min
5. Go to 2, 40x
6. 72°C for 5 min
7. Hold at 4°C
8. End
