# Supplementary material for: Improved CRISPR/Cas9 gene editing in primary human myoblasts using low confluency cultures on Matrigel
Source: Skelet Muscle. 2021 Sep 22;11:23. doi: 10.1186/s13395-021-00278-1 (PMC8456651; doi:10.1186/s13395-021-00278-1)
Supplement: Supplementary file 3 — Additional file 3: Table S3. qPCR conditions. Includes primer sequences and thermocycling conditions. [file 13395_2021_278_MOESM3_ESM.xlsx]

## Sheet: qPCR Primers
qPCR primers
	Primer	Sequence 5'-3'
MYF5	Forward	GCAGGATGGACGTGATGGAT
	Reverse	GTCCCCAAATTCACCCTCGG
MYOD1	Forward	GCCACAACGGACGACTTCTA
	Reverse	AGTGCTCTTCGGGTTTCAGG
EEF2	Forward	CCTTGTGGAGATCCAGTGTCC
	Reverse	CTCGTTGACGGGCAGATAGG
Thermocycling conditions
Hold:	95°C for 5 min
Cycling:	95°C for 10 sec (not acquiring)
	60°C for 15 sec (acquiring to cycling A)
Melt:	60°C - 95°C
	Increase 1°C each step
	Acquire to Melt A
	Gain optimisation checked
